# Supplementary material for: Three new species of the Chinese planthopper genus Tetricodes Fennah (Hemiptera, Fulgoroidea, Issidae, Parahiraciini)
Source: Zookeys. 2017 Sep 18;(698):1–15. doi: 10.3897/zookeys.698.6101 (PMC5673854; doi:10.3897/zookeys.698.6101)
Supplement: XML Treatment for Tetricodes [file zookeys.698.6101-treatment1.xml]

<!DOCTYPE tp:taxon-treatment
  PUBLIC "-//TaxonX//DTD Taxonomic Treatment Publishing DTD v0 20100105//EN" "tax-treatment-NSO.dtd">
<tp:taxon-treatment xmlns:tp="http://www.plazi.org/taxpub"><tp:treatment-meta><kwd-group><label>Taxon classification</label><kwd><named-content xmlns:xlink="http://www.w3.org/1999/xlink" content-type="kingdom">Animalia</named-content></kwd><kwd><named-content xmlns:xlink="http://www.w3.org/1999/xlink" content-type="order">Hemiptera</named-content></kwd><kwd><named-content xmlns:xlink="http://www.w3.org/1999/xlink" content-type="family">Issidae</named-content></kwd></kwd-group><mixed-citation publication-type="journal"><person-group><name><surname>Chang</surname><given-names>Zhi-Min</given-names></name><name><surname>Yang</surname><given-names>Lin</given-names></name><name><surname>Long</surname><given-names>Jian-Kun</given-names></name><name><surname>Chen</surname><given-names>Xiang-Sheng</given-names></name></person-group><article-title>Three new species of the Chinese planthopper genus <italic><tp:taxon-name><tp:taxon-name-part taxon-name-part-type="genus" reg="Tetricodes">Tetricodes</tp:taxon-name-part></tp:taxon-name></italic> Fennah (<tp:taxon-name><tp:taxon-name-part taxon-name-part-type="order">Hemiptera</tp:taxon-name-part></tp:taxon-name>, <tp:taxon-name><tp:taxon-name-part taxon-name-part-type="superfamily">Fulgoroidea</tp:taxon-name-part></tp:taxon-name>, <tp:taxon-name><tp:taxon-name-part taxon-name-part-type="family">Issidae</tp:taxon-name-part></tp:taxon-name>, <tp:taxon-name><tp:taxon-name-part taxon-name-part-type="tribe">Parahiraciini</tp:taxon-name-part></tp:taxon-name>)</article-title><source>Zookeys</source><day>18</day><month>9</month><year>2017</year><volume>2017</volume><issue>698</issue><fpage>1</fpage><lpage>15</lpage><pub-id pub-id-type="doi">10.3897/zookeys.698.6101</pub-id></mixed-citation></tp:treatment-meta><tp:nomenclature><label>Genus</label><tp:taxon-name>
            <tp:taxon-name-part taxon-name-part-type="genus" reg="Tetricodes">Tetricodes</tp:taxon-name-part>
          </tp:taxon-name><tp:taxon-authority>Fennah, 1956</tp:taxon-authority><tp:nomenclature-citation-list><tp:nomenclature-citation><tp:taxon-name>
                <tp:taxon-name-part taxon-name-part-type="genus" reg="Tetricodes">Tetricodes</tp:taxon-name-part>
              </tp:taxon-name><comment>Fennah, 1956: 513; <xref ref-type="bibr" rid="B17">Zhang and Chen 2009</xref>: 17; <xref ref-type="bibr" rid="B6">Chen et al. 2014</xref>: 116.</comment></tp:nomenclature-citation></tp:nomenclature-citation-list></tp:nomenclature><tp:treatment-sec sec-type="type species" id="SECID0EEJAC"><title>Type species.</title><p>
            <italic><tp:taxon-name><tp:taxon-name-part taxon-name-part-type="genus" reg="Tetricodes">Tetricodes</tp:taxon-name-part> <tp:taxon-name-part taxon-name-part-type="species" reg="polyphemus">polyphemus</tp:taxon-name-part></tp:taxon-name></italic> Fennah, 1956.</p><!--PageBreak--></tp:treatment-sec><tp:treatment-sec sec-type="description" id="SECID0EWJAC"><title>Diagnostic characters.</title><p>Body slender beetle-like, oval. Width of head (Figs <xref ref-type="fig" rid="F1">1</xref>, <xref ref-type="fig" rid="F1">3</xref>, <xref ref-type="fig" rid="F1">5</xref>) including eyes narrower than pronotum. Vertex (Figs <xref ref-type="fig" rid="F2">7</xref>, <xref ref-type="fig" rid="F4">22</xref>, <xref ref-type="fig" rid="F5">31</xref>) with length in middle shorter than width at base, disc of vertex depressed, without median carina, with anterior margin obtuse-angled convex, posterior margin slightly concave. Frons (Figs <xref ref-type="fig" rid="F2">9</xref>, <xref ref-type="fig" rid="F4">24</xref>, <xref ref-type="fig" rid="F5">33</xref>) flat, median carina without or only present at base, big black hemispheroidal protuberance with light median line running from the upper margin, pale transverse band under the black protuberance. Clypeus triangular, broadly rounded, with median carina distinct or obscure. Rostrum surpassing mesotrochanters. Pronotum (Figs <xref ref-type="fig" rid="F1">1</xref>, <xref ref-type="fig" rid="F1">3</xref>, <xref ref-type="fig" rid="F1">5</xref>) short, with median carina obscure, lateral carinae not reaching to the posterior margin. Mesonotum (Figs <xref ref-type="fig" rid="F1">1</xref>, <xref ref-type="fig" rid="F1">3</xref>, <xref ref-type="fig" rid="F1">5</xref>) triangular, with median carina obscure, lateral carinae distinct. Hind tibiae each with 2–4 spines. Forewings (Figs <xref ref-type="fig" rid="F2">10</xref>, <xref ref-type="fig" rid="F4">26</xref>, <xref ref-type="fig" rid="F5">35</xref>) elongate, with length 2.3–2.6 times longer than maximum width, apical margin acutely rounded, ScP and Rp convergent near base, MP three or four branched, CuA simple, not forked; CuP present, Pcu and A<sub>1</sub> uniting in clavus. Hindwings (Figs <xref ref-type="fig" rid="F2">11</xref>, <xref ref-type="fig" rid="F4">26</xref>, <xref ref-type="fig" rid="F5">35</xref>) well developed, as long as forewings, apical margin deeply incised into two big lobes, veins network-liked, anal lobe reduced.</p></tp:treatment-sec><tp:treatment-sec sec-type="Male genitalia" id="SECID0ESMAC"><title>Male genitalia.</title><p>Anal tube (Figs <xref ref-type="fig" rid="F2">13</xref>, <xref ref-type="fig" rid="F4">28</xref>, <xref ref-type="fig" rid="F5">37</xref>) short, irregularly oval or pentagonal in dorsal view. Anal style (paraproct and epiproct) (Figs <xref ref-type="fig" rid="F2">13</xref>, <xref ref-type="fig" rid="F4">28</xref>, <xref ref-type="fig" rid="F5">37</xref>) not surpassing anal tube. Pygofer (Figs <xref ref-type="fig" rid="F2">12</xref>, <xref ref-type="fig" rid="F4">27</xref>, <xref ref-type="fig" rid="F5">36</xref>) narrow, irregularly subquadrate. Genital styles (Figs <xref ref-type="fig" rid="F2">12</xref>, <xref ref-type="fig" rid="F4">27</xref>, <xref ref-type="fig" rid="F5">36</xref>) relatively short, without triangular prominence near dorsal margin before capitulum. Phallobase (Figs <xref ref-type="fig" rid="F2">14</xref>, <xref ref-type="fig" rid="F4">29</xref>, <xref ref-type="fig" rid="F5">38</xref>) with stout rod-like processes near base, lateral lobe splitting into two branches, with ventral lobe various. Aedeagus (Figs <xref ref-type="fig" rid="F2">14</xref>, <xref ref-type="fig" rid="F4">29</xref>, <xref ref-type="fig" rid="F5">38</xref>) with pair of foliaceous processes in lateral view.</p></tp:treatment-sec><tp:treatment-sec sec-type="Female genitalia" id="SECID0EAPAC"><title>Female genitalia.</title><p>Anal tube (Fig. <xref ref-type="fig" rid="F3">16</xref>) very long, truncated apically, anal style short, located at the base of anal tube. Hind margin of gonocoxa VIII with endogonocoxal lobe unobvious (Fig. <xref ref-type="fig" rid="F3">18</xref>), endogonocoxal process gradually narrowing (Fig. <xref ref-type="fig" rid="F3">18</xref>). Anterior connective lamina of gonapophyses VIII with 7 lateral teeth bearing 7 keels in lateral group and 3 apical teeth (Fig. <xref ref-type="fig" rid="F3">18</xref>). Gonoplacs (Fig. <xref ref-type="fig" rid="F3">21</xref>) without keels.</p><p>
            <bold>Checklist of species of <italic><tp:taxon-name><tp:taxon-name-part taxon-name-part-type="genus" reg="Tetricodes">Tetricodes</tp:taxon-name-part></tp:taxon-name></italic> Fennah, 1956</bold>
          </p><p>
            <italic><tp:taxon-name><tp:taxon-name-part taxon-name-part-type="genus" reg="Tetricodes">Tetricodes</tp:taxon-name-part> <tp:taxon-name-part taxon-name-part-type="species" reg="anlongensis">anlongensis</tp:taxon-name-part></tp:taxon-name></italic> <xref ref-type="bibr" rid="B6">Chen et al., 2014</xref>; China (Guizhou)</p><p>
            <italic><tp:taxon-name><tp:taxon-name-part taxon-name-part-type="genus" reg="Tetricodes">Tetricodes</tp:taxon-name-part> <tp:taxon-name-part taxon-name-part-type="species" reg="ansatus">ansatus</tp:taxon-name-part></tp:taxon-name></italic> Chang &amp; Chen, sp. n.; China (Guangxi)</p><p>
            <italic><tp:taxon-name><tp:taxon-name-part taxon-name-part-type="genus" reg="Tetricodes">Tetricodes</tp:taxon-name-part> <tp:taxon-name-part taxon-name-part-type="species" reg="fennahi">fennahi</tp:taxon-name-part></tp:taxon-name></italic> Gnezdilov, 2015; China (Guizhou)</p><p>
            <italic><tp:taxon-name><tp:taxon-name-part taxon-name-part-type="genus" reg="Tetricodes">Tetricodes</tp:taxon-name-part> <tp:taxon-name-part taxon-name-part-type="species" reg="parvispinus">parvispinus</tp:taxon-name-part></tp:taxon-name></italic> Chang &amp; Chen, sp. n.; China (Guizhou)</p><p>
            <italic><tp:taxon-name><tp:taxon-name-part taxon-name-part-type="genus" reg="Tetricodes">Tetricodes</tp:taxon-name-part> <tp:taxon-name-part taxon-name-part-type="species" reg="polyphemus">polyphemus</tp:taxon-name-part></tp:taxon-name></italic> Fennah, 1956; China (Guizhou, Hubei, Hunan, Yunnan)</p><p>
            <italic><tp:taxon-name><tp:taxon-name-part taxon-name-part-type="genus" reg="Tetricodes">Tetricodes</tp:taxon-name-part> <tp:taxon-name-part taxon-name-part-type="species" reg="similis">similis</tp:taxon-name-part></tp:taxon-name></italic> Chang &amp; Chen, sp. n.; China (Guizhou)</p></tp:treatment-sec><tp:treatment-sec sec-type="key" id="SECID0EZCAE"><title>Key to species of <italic><tp:taxon-name><tp:taxon-name-part taxon-name-part-type="genus" reg="Tetricodes">Tetricodes</tp:taxon-name-part></tp:taxon-name></italic> (males)</title><table-wrap content-type="key" position="anchor" orientation="portrait"><table id="TID0ETHAC" rules="all"><tbody><tr><td rowspan="1" colspan="1">1</td><td rowspan="1" colspan="1">Anal tube concaved in apical margin</td><td rowspan="1" colspan="1">
                    <bold>2</bold>
                  </td></tr><tr><td rowspan="1" colspan="1">– Anal tube convexed in apical margin</td><td rowspan="1" colspan="1">
                    <bold>4</bold>
                  </td></tr><!--PageBreak--><tr><td rowspan="1" colspan="1">2</td><td rowspan="1" colspan="1">Aedeagus with pair of small sheet processes at apical 1/3 in lateral view</td><td rowspan="1" colspan="1">
                    <bold>3</bold>
                  </td></tr><tr><td rowspan="1" colspan="1">– Aedeagus with pair of big sheet processes at apical 1/3 in lateral view (Fig. <xref ref-type="fig" rid="F5">38e</xref>)</td><td rowspan="1" colspan="1">
                    <bold><italic><tp:taxon-name><tp:taxon-name-part taxon-name-part-type="genus" reg="Tetricodes">T.</tp:taxon-name-part> <tp:taxon-name-part taxon-name-part-type="species" reg="similis">similis</tp:taxon-name-part></tp:taxon-name></italic> sp. n.</bold>
                  </td></tr><tr><td rowspan="1" colspan="1">3</td><td rowspan="1" colspan="1">Anal tube with apical margin “V”-shaped concavely (see <xref ref-type="bibr" rid="B6">Chen et al., 2014</xref>: 2–63, Fig. H)</td><td rowspan="1" colspan="1">
                    <bold><italic><tp:taxon-name><tp:taxon-name-part taxon-name-part-type="genus" reg="Tetricodes">T.</tp:taxon-name-part> <tp:taxon-name-part taxon-name-part-type="species" reg="anlongensis">anlongensis</tp:taxon-name-part></tp:taxon-name></italic></bold>
                  </td></tr><tr><td rowspan="1" colspan="1">– Anal tube with apical margin “U”-shaped concavely (see <xref ref-type="bibr" rid="B6">Chen et al., 2014</xref>: 2–62, Fig. H)</td><td rowspan="1" colspan="1">
                    <bold><italic><tp:taxon-name><tp:taxon-name-part taxon-name-part-type="genus" reg="Tetricodes">T.</tp:taxon-name-part> <tp:taxon-name-part taxon-name-part-type="species" reg="polyphemus">polyphemus</tp:taxon-name-part></tp:taxon-name></italic></bold>
                  </td></tr><tr><td rowspan="1" colspan="1">4</td><td rowspan="1" colspan="1">Phallobase with two pairs of long processes (Fig. <xref ref-type="fig" rid="F2">14b, c</xref>)</td><td rowspan="1" colspan="1">
                    <bold><italic><tp:taxon-name><tp:taxon-name-part taxon-name-part-type="genus" reg="Tetricodes">T.</tp:taxon-name-part> <tp:taxon-name-part taxon-name-part-type="species" reg="ansatus">ansatus</tp:taxon-name-part></tp:taxon-name></italic> sp. n.</bold>
                  </td></tr><tr><td rowspan="1" colspan="1">– Phallobase with pair of long processes</td><td rowspan="1" colspan="1">
                    <bold>5</bold>
                  </td></tr><tr><td rowspan="1" colspan="1">5</td><td rowspan="1" colspan="1">Anal tube irregularly pentagonal in dorsal view, the apical margin truncated (Fig. <xref ref-type="fig" rid="F4">28</xref>)</td><td rowspan="1" colspan="1">
                    <bold><italic><tp:taxon-name><tp:taxon-name-part taxon-name-part-type="genus" reg="Tetricodes">T.</tp:taxon-name-part> <tp:taxon-name-part taxon-name-part-type="species" reg="parvispinus">parvispinus</tp:taxon-name-part></tp:taxon-name></italic> sp. n.</bold>
                  </td></tr><tr><td rowspan="1" colspan="1">– Anal tube irregularly round in dorsal view, the apical margin arched (see <xref ref-type="bibr" rid="B6">Chen et al., 2014</xref>: 2–61, Fig. H)</td><td rowspan="1" colspan="1">
                    <bold><italic><tp:taxon-name><tp:taxon-name-part taxon-name-part-type="genus" reg="Tetricodes">T.</tp:taxon-name-part> <tp:taxon-name-part taxon-name-part-type="species" reg="fennahi">fennahi</tp:taxon-name-part></tp:taxon-name></italic></bold>
                  </td></tr></tbody></table></table-wrap></tp:treatment-sec><tp:treatment-sec><!--Section generated to contain objects referenced in tp:taxon-treatment.--><fig id="F1" position="float" orientation="portrait"><label>Figures 1–6.</label><caption><p>Dorsal habitus of <italic><tp:taxon-name><tp:taxon-name-part taxon-name-part-type="genus" reg="Tetricodes">Tetricodes</tp:taxon-name-part></tp:taxon-name></italic> species. <bold>1–2</bold> <italic><tp:taxon-name><tp:taxon-name-part taxon-name-part-type="genus" reg="Tetricodes">Tetricodes</tp:taxon-name-part> <tp:taxon-name-part taxon-name-part-type="species" reg="ansatus">ansatus</tp:taxon-name-part></tp:taxon-name></italic> Chang &amp; Chen, sp. n. <bold>3–4</bold> <italic><tp:taxon-name><tp:taxon-name-part taxon-name-part-type="genus" reg="Tetricodes">Tetricodes</tp:taxon-name-part> <tp:taxon-name-part taxon-name-part-type="species" reg="parvulus">parvulus</tp:taxon-name-part></tp:taxon-name></italic> Chang &amp; Chen, sp. n. <bold>5–6</bold> <italic><tp:taxon-name><tp:taxon-name-part taxon-name-part-type="genus" reg="Tetricodes">Tetricodes</tp:taxon-name-part> <tp:taxon-name-part taxon-name-part-type="species" reg="similis">similis</tp:taxon-name-part></tp:taxon-name></italic> Chang &amp; Chen, sp. n.. Scale bars = 0.5 mm.</p></caption><graphic xmlns:xlink="http://www.w3.org/1999/xlink" xlink:href="zookeys-698-001-g001.jpg" position="float" orientation="portrait" xlink:type="simple" id="oo_156116.jpg"/></fig><fig id="F2" position="float" orientation="portrait"><label>Figures 7–15.</label><caption><p>
          <italic><tp:taxon-name><tp:taxon-name-part taxon-name-part-type="genus" reg="Tetricodes">Tetricodes</tp:taxon-name-part> <tp:taxon-name-part taxon-name-part-type="species" reg="ansatus">ansatus</tp:taxon-name-part></tp:taxon-name></italic> Chang &amp; Chen, sp. n. <bold>7</bold> Head and thorax, dorsal view <bold>8</bold> Head and thorax, lateral view <bold>9</bold> Head, ventral view <bold>10</bold> Forewing <bold>11</bold> Hindwing <bold>12</bold> Male genitalia, lateral view <bold>13</bold> Anal segment, dorsal view <bold>14</bold> Aedeagus and phallobase, lateral view <bold>15</bold> Aedeagus and phallobase, ventral view. a–irregular lobes, b–bean-shaped process, c–ansate process, d–lateral lobe, e–ventral lobe, f–sheet-like processes. Scale bars = 0.5 mm.</p></caption><graphic xmlns:xlink="http://www.w3.org/1999/xlink" xlink:href="zookeys-698-001-g002.jpg" position="float" orientation="portrait" xlink:type="simple" id="oo_156117.jpg"/></fig><fig id="F4" position="float" orientation="portrait"><label>Figures 22–30.</label><caption><p>
          <italic><tp:taxon-name><tp:taxon-name-part taxon-name-part-type="genus" reg="Tetricodes">Tetricodes</tp:taxon-name-part> <tp:taxon-name-part taxon-name-part-type="species" reg="parvulus">parvulus</tp:taxon-name-part></tp:taxon-name></italic> Chang &amp; Chen, sp. n. <bold>22</bold> Head and thorax, dorsal view <bold>23</bold> Head and thorax, lateral view <bold>24</bold> Head, ventral view <bold>25</bold> Forewing <bold>26</bold> Hindwing <bold>27</bold> Male genitalia, lateral view <bold>28</bold> Anal segment, dorsal view <bold>29</bold> Aedeagus and phallobase, lateral view <bold>30</bold> Aedeagus and phallobase, ventral view. a–irregular lobes, b–long lobe-shaped process, c–lateral lobe, d–ventral lobe, e–sheet-like processes. Scale bars = 0.5 mm.</p></caption><graphic xmlns:xlink="http://www.w3.org/1999/xlink" xlink:href="zookeys-698-001-g004.jpg" position="float" orientation="portrait" xlink:type="simple" id="oo_156120.jpg"/></fig><fig id="F5" position="float" orientation="portrait"><label>Figures 31–39.</label><caption><p>
          <italic><tp:taxon-name><tp:taxon-name-part taxon-name-part-type="genus" reg="Tetricodes">Tetricodes</tp:taxon-name-part> <tp:taxon-name-part taxon-name-part-type="species" reg="similis">similis</tp:taxon-name-part></tp:taxon-name></italic> Chang &amp; Chen, sp. n. <bold>31</bold> Head and thorax, dorsal view <bold>32</bold> Head and thorax, lateral view <bold>33</bold> Head, ventral view <bold>34</bold> Forewing <bold>35</bold> Hindwing <bold>36</bold> Male genitalia, lateral view <bold>37</bold> Anal segment, dorsal view <bold>38</bold> Aedeagus and phallobase, lateral view <bold>39</bold> Aedeagus and phallobase, ventral view. a–collar-shaped process, b–long lobe-shaped process, c–lateral lobe, d–ventral lobe, e–sheet-like processes. Scale bars = 0.5 mm.</p></caption><graphic xmlns:xlink="http://www.w3.org/1999/xlink" xlink:href="zookeys-698-001-g005.jpg" position="float" orientation="portrait" xlink:type="simple" id="oo_156121.jpg"/></fig><fig id="F3" position="float" orientation="portrait"><label>Figures 16–21.</label><caption><p>Female genitalia. <italic><tp:taxon-name><tp:taxon-name-part taxon-name-part-type="genus" reg="Tetricodes">Tetricodes</tp:taxon-name-part> <tp:taxon-name-part taxon-name-part-type="species" reg="ansatus">ansatus</tp:taxon-name-part></tp:taxon-name></italic> Chang &amp; Chen, sp. n. <bold>16</bold> anal segment, dorsal view <bold>17</bold> Sternum VII, ventral view <bold>18</bold> Anterior connective lamina of gonapophyses VIII, lateral view <bold>19</bold> Posterior connective lamina of gonapophyses IX, dorsal view <bold>20</bold> Posterior connective lamina of gonapophyses IX, lateral view <bold>21</bold> Gonoplacs, lateral view. Scale bars = 0.5 mm. Abbreviations. lf–lateral field of posterior connective lamina of gonapophyses IX; mdp–medial dorsal process; mf–medial field of posterior connective lamina of gonapophyses IX; pvd–posterior ventral lobes; slf–sublateral field of posterior connective lamina of gonapophyses IX.</p></caption><graphic xmlns:xlink="http://www.w3.org/1999/xlink" xlink:href="zookeys-698-001-g003.jpg" position="float" orientation="portrait" xlink:type="simple" id="oo_156118.jpg"/></fig></tp:treatment-sec><ref-list><ref id="B17"><mixed-citation xmlns:xlink="http://www.w3.org/1999/xlink" xlink:type="simple">
          <person-group><name name-style="western"><surname>Zhang</surname><given-names>ZG</given-names></name><name name-style="western"><surname>Chen</surname><given-names>XS</given-names></name></person-group> (<year>2009</year>) <article-title>Review of the oriental Issid genus <italic><tp:taxon-name><tp:taxon-name-part taxon-name-part-type="genus">Tetricodes</tp:taxon-name-part></tp:taxon-name></italic> Fennah (<tp:taxon-name><tp:taxon-name-part taxon-name-part-type="order">Hemiptera</tp:taxon-name-part></tp:taxon-name>: <tp:taxon-name><tp:taxon-name-part taxon-name-part-type="superfamily">Fulgoroidea</tp:taxon-name-part></tp:taxon-name>: <tp:taxon-name><tp:taxon-name-part taxon-name-part-type="family">Issidae</tp:taxon-name-part></tp:taxon-name>) with the description of one new species.</article-title> <source>Zootaxa</source> <volume>2094</volume>: <fpage>16</fpage>–<lpage>22</lpage>.</mixed-citation></ref><ref id="B6"><mixed-citation xmlns:xlink="http://www.w3.org/1999/xlink" xlink:type="simple">
          <person-group><name name-style="western"><surname>Chen</surname><given-names>XS</given-names></name><name name-style="western"><surname>Zhang</surname><given-names>ZG</given-names></name><name name-style="western"><surname>Chang</surname><given-names>ZM</given-names></name></person-group> (<year>2014</year>) <source><tp:taxon-name><tp:taxon-name-part taxon-name-part-type="family">Issidae</tp:taxon-name-part></tp:taxon-name> and <tp:taxon-name><tp:taxon-name-part taxon-name-part-type="family">Caliscelidae</tp:taxon-name-part></tp:taxon-name> (<tp:taxon-name><tp:taxon-name-part taxon-name-part-type="order">Hemiptera</tp:taxon-name-part></tp:taxon-name>: <tp:taxon-name><tp:taxon-name-part taxon-name-part-type="superfamily">Fulgoroidea</tp:taxon-name-part></tp:taxon-name>) from China.</source> <publisher-name>Guizhou Science and Technology PubIishing House</publisher-name>, <publisher-loc>Guiyang, China</publisher-loc>, <size units="page">242 pp</size>.</mixed-citation></ref></ref-list></tp:taxon-treatment>
