# Supplementary material for: Three new species of the Chinese planthopper genus Tetricodes Fennah (Hemiptera, Fulgoroidea, Issidae, Parahiraciini)
Source: Zookeys. 2017 Sep 18;(698):1–15. doi: 10.3897/zookeys.698.6101 (PMC5673854; doi:10.3897/zookeys.698.6101)
Supplement: XML Treatment for Tetricodes ansatus [file zookeys.698.6101-treatment3.xml]

<!DOCTYPE tp:taxon-treatment
  PUBLIC "-//TaxonX//DTD Taxonomic Treatment Publishing DTD v0 20100105//EN" "tax-treatment-NSO.dtd">
<tp:taxon-treatment xmlns:tp="http://www.plazi.org/taxpub"><tp:treatment-meta><kwd-group><label>Taxon classification</label><kwd><named-content xmlns:xlink="http://www.w3.org/1999/xlink" content-type="kingdom">Animalia</named-content></kwd><kwd><named-content xmlns:xlink="http://www.w3.org/1999/xlink" content-type="order">Hemiptera</named-content></kwd><kwd><named-content xmlns:xlink="http://www.w3.org/1999/xlink" content-type="family">Issidae</named-content></kwd></kwd-group><mixed-citation publication-type="journal"><person-group><name><surname>Chang</surname><given-names>Zhi-Min</given-names></name><name><surname>Yang</surname><given-names>Lin</given-names></name><name><surname>Long</surname><given-names>Jian-Kun</given-names></name><name><surname>Chen</surname><given-names>Xiang-Sheng</given-names></name></person-group><article-title>Three new species of the Chinese planthopper genus <italic><tp:taxon-name><tp:taxon-name-part taxon-name-part-type="genus" reg="Tetricodes">Tetricodes</tp:taxon-name-part></tp:taxon-name></italic> Fennah (<tp:taxon-name><tp:taxon-name-part taxon-name-part-type="order">Hemiptera</tp:taxon-name-part></tp:taxon-name>, <tp:taxon-name><tp:taxon-name-part taxon-name-part-type="superfamily">Fulgoroidea</tp:taxon-name-part></tp:taxon-name>, <tp:taxon-name><tp:taxon-name-part taxon-name-part-type="family">Issidae</tp:taxon-name-part></tp:taxon-name>, <tp:taxon-name><tp:taxon-name-part taxon-name-part-type="tribe">Parahiraciini</tp:taxon-name-part></tp:taxon-name>)</article-title><source>Zookeys</source><day>18</day><month>9</month><year>2017</year><volume>2017</volume><issue>698</issue><fpage>1</fpage><lpage>15</lpage><pub-id pub-id-type="doi">10.3897/zookeys.698.6101</pub-id></mixed-citation></tp:treatment-meta><tp:nomenclature><tp:taxon-name>
            <tp:taxon-name-part taxon-name-part-type="genus" reg="Tetricodes">Tetricodes</tp:taxon-name-part>
            <tp:taxon-name-part taxon-name-part-type="species" reg="ansatus">ansatus</tp:taxon-name-part>
            <object-id xmlns:xlink="http://www.w3.org/1999/xlink" content-type="zoobank" xlink:type="simple">http://zoobank.org/88A2136F-A2FC-44DA-AAAB-ACB8EE2407A3</object-id>
          </tp:taxon-name><tp:taxon-authority>Chang &amp; Chen</tp:taxon-authority><tp:taxon-status xmlns:xlink="http://www.w3.org/1999/xlink" xlink:type="simple">sp. n.</tp:taxon-status><xref ref-type="fig" rid="F1">Figs 1–2</xref><xref ref-type="fig" rid="F2">, 7–15</xref><xref ref-type="fig" rid="F3">, 16–21</xref></tp:nomenclature><tp:treatment-sec sec-type="type material" id="SECID0EJOAE"><title>Type material.</title><p>Holotype: ♂, <bold>China</bold>: Guangxi, Nonggang (<named-content xmlns:xlink="http://www.w3.org/1999/xlink" content-type="dwc:verbatimCoordinates" xlink:type="simple"><named-content content-type="geo-json" specific-use="{&#34;type&#34;:&#34;Point&#34;,&#34;coordinates&#34;:[106.950000,22.466667]}" id="NCID0EUOAE" xlink:type="simple">22°28'N, 106°57'E</named-content></named-content>), 8 May 2012, H. Li; paratypes: 1♂, Guangxi, Nonggang, 8 May, 2012, Z.-H. Fan; 1 ♀, Guangxi, Nonggang, 6 May 2012, Z.-H. Fan.</p></tp:treatment-sec><tp:treatment-sec sec-type="diagnosis" id="SECID0EZOAE"><title>Diagnosis.</title><p>This species is similar to <italic><tp:taxon-name><tp:taxon-name-part taxon-name-part-type="genus" reg="Tetricodes">T.</tp:taxon-name-part> <tp:taxon-name-part taxon-name-part-type="species" reg="polyphemus">polyphemus</tp:taxon-name-part></tp:taxon-name></italic>, but differs from the latter by the anal tube (Fig. <xref ref-type="fig" rid="F2">13</xref>) irregularly pentagonal in dorsal view, phallobase with two processes near basal dorsal margin (Fig. <xref ref-type="fig" rid="F2">14b, c</xref>) and aedeagus with pair of small sheet processes (Fig. <xref ref-type="fig" rid="F2">14f</xref>) at apical 1/3 in lateral view .</p></tp:treatment-sec><tp:treatment-sec sec-type="description" id="SECID0EWPAE"><title>Description.</title><p>Body length: male 6.5–6.6 mm, female 6.7 mm; Forewing: male 5.3–5.5 mm, female 5.4 mm.</p><p>
            <bold>Coloration.</bold> General color brown, with irregular black mottling. Vertex with black speckles near base (Fig. <xref ref-type="fig" rid="F2">7</xref>). Eyes brown to black (Fig. <xref ref-type="fig" rid="F2">8</xref>). Frons (Fig. <xref ref-type="fig" rid="F2">9</xref>) with small black protuberance with light median line running from the upper margin, with narrow pale transverse clearer band under the black protuberance, to nearly the basal 1/3 of face, not reaching ventrally level of compound eyes, and pale spots near lateral margins. Clypeus brown with pale marks in middle line and rostrum brown. Forewings (Fig. <xref ref-type="fig" rid="F1">1</xref>) with irregular black mottling. Legs with tips of spines on hind tibiae and tarsi black.</p><p>
            <bold>Head and thorax.</bold> Head (Fig. <xref ref-type="fig" rid="F2">7</xref>) including eyes narrower than pronotum (0.76: 1.00). Vertex (Fig. <xref ref-type="fig" rid="F2">7</xref>) shorter in middle than the wide at base (0.57: 1.00), disc of vertex without median carina. Frons (Fig. <xref ref-type="fig" rid="F2">9</xref>) flat, with median carina only present at base, longer in middle than the widest breath (1.30: 1.00). Clypeus triangular, with distinct median carina and rostrum surpassing mesotrochanters. Pronotum (Fig. <xref ref-type="fig" rid="F2">7</xref>) <!--PageBreak--><!--PageBreak-->with median carina obscure, lateral carina not reaching to the posterior margin. Mesonotum (Fig. <xref ref-type="fig" rid="F2">7</xref>) triangular, with median carina obscure, Hind tibiae each with 2 spines, spinal formula of hind leg 8–8–2 (male); 7–8–2 (female). Forewings (Fig. <xref ref-type="fig" rid="F2">10</xref>) elongate, 2.3 times as long as maximum breadth, ScP and Rp convergent near base, M four branched, MP<sub>1+2</sub> bifurcates apically, MP<sub>3+4</sub> bifurcates at middle part, CuA simple, not forked; CuP present, Pcu and A<sub>1</sub> uniting in basal 2/3 of clavus. Hindwings (Fig. <xref ref-type="fig" rid="F2">11</xref>) with two big lobes, anal lobe reduced.</p><p>
            <bold>Male genitalia.</bold> Anal tube (Fig. <xref ref-type="fig" rid="F2">13</xref>) irregularly pentagonal in dorsal view, the widest breath in apical 1/3. Anal style (Fig. <xref ref-type="fig" rid="F2">13</xref>) short, located at the base 1/3 of anal tube. Pygofer (Fig. <xref ref-type="fig" rid="F2">12</xref>) narrow and curved in lateral view, irregular sub-quadrate. Genital styles (Fig. <xref ref-type="fig" rid="F2">12</xref>) short, without triangular prominence near dorsal margin before capitulum; capitulum of genital styles relatively short, subtrapezoidal on short neck. Phallobase with dorsal lobe cystiform at apical part, with irregular lobes in apical 1/4 in lateral view (Fig. <xref ref-type="fig" rid="F2">14a</xref>), bean-shaped process in basal dorsal margin (Fig. <xref ref-type="fig" rid="F2">14b</xref>), with big ansate process (Fig. <xref ref-type="fig" rid="F2">14c</xref>) in subbasal dorsal margin in lateral view; lateral lobe splitting into two stout branches, with stout sub-angular processes near apical (Figs <xref ref-type="fig" rid="F2">14d</xref>, <xref ref-type="fig" rid="F2">15d</xref>) ; ventral lobe short, not reaching to the tip of dorsal lobe, in ventral view ventral lobe with three lobes near apical part (Figs <xref ref-type="fig" rid="F2">14e</xref>, <xref ref-type="fig" rid="F2">15e</xref>). Aedeagus with pair of small sheet-like processes at apical 1/3 in lateral view (Figs <xref ref-type="fig" rid="F2">14f</xref>, <xref ref-type="fig" rid="F2">15f</xref>).</p><p>
            <bold>Female genitalia.</bold> Hind margin of sternum VII wide concavity, with curved process in middle in ventral view (Fig. <xref ref-type="fig" rid="F3">17</xref>). Anal tube (Fig. <xref ref-type="fig" rid="F3">16</xref>) sub-rectangular, truncated apically, longer in middle than the widest breadth (2.12: 1.00), anal style short, located at the basal 1/6 of anal tube. Anterior connective lamina of gonapophyses VIII with 7 lateral teeth bearing 7 keels in lateral group and 3 apical teeth (Fig. <xref ref-type="fig" rid="F3">18</xref>). Posterior connective lamina of gonapophyses IX (Figs <xref ref-type="fig" rid="F3">19</xref>, <xref ref-type="fig" rid="F3">20</xref>) long subtriangular, narrowing, median field with a slender shaft prominence (medial dorsal process) (Fig. <xref ref-type="fig" rid="F3">19</xref>); sublateral field with one triangular process on lateral margins; lateral field without process; ventroposterior lobes bent at obtuse angle (posterior ventral lobes) (Fig. <xref ref-type="fig" rid="F3">19</xref>). Gonoplacs (Fig. <xref ref-type="fig" rid="F3">21</xref>) without keels.</p></tp:treatment-sec><tp:treatment-sec sec-type="etymology" id="SECID0EUUAE"><title>Etymology.</title><p>The name is derived from the Latin noun “<tp:taxon-name><tp:taxon-name-part taxon-name-part-type="species" reg="ansatus">ansatus</tp:taxon-name-part></tp:taxon-name>”, meaning phallobase with big handle-shaped process in subbasal dorsal margin in lateral view.</p></tp:treatment-sec><tp:treatment-sec sec-type="host" id="SECID0EDVAE"><title>Host plant.</title><p>Unknown.</p></tp:treatment-sec><tp:treatment-sec sec-type="distribution" id="SECID0EIVAE"><title>Distribution.</title><p>China (Guangxi).</p></tp:treatment-sec><tp:treatment-sec><!--Section generated to contain objects referenced in tp:taxon-treatment.--><fig id="F1" position="float" orientation="portrait"><label>Figures 1–6.</label><caption><p>Dorsal habitus of <italic><tp:taxon-name><tp:taxon-name-part taxon-name-part-type="genus" reg="Tetricodes">Tetricodes</tp:taxon-name-part></tp:taxon-name></italic> species. <bold>1–2</bold> <italic><tp:taxon-name><tp:taxon-name-part taxon-name-part-type="genus" reg="Tetricodes">Tetricodes</tp:taxon-name-part> <tp:taxon-name-part taxon-name-part-type="species" reg="ansatus">ansatus</tp:taxon-name-part></tp:taxon-name></italic> Chang &amp; Chen, sp. n. <bold>3–4</bold> <italic><tp:taxon-name><tp:taxon-name-part taxon-name-part-type="genus" reg="Tetricodes">Tetricodes</tp:taxon-name-part> <tp:taxon-name-part taxon-name-part-type="species" reg="parvulus">parvulus</tp:taxon-name-part></tp:taxon-name></italic> Chang &amp; Chen, sp. n. <bold>5–6</bold> <italic><tp:taxon-name><tp:taxon-name-part taxon-name-part-type="genus" reg="Tetricodes">Tetricodes</tp:taxon-name-part> <tp:taxon-name-part taxon-name-part-type="species" reg="similis">similis</tp:taxon-name-part></tp:taxon-name></italic> Chang &amp; Chen, sp. n.. Scale bars = 0.5 mm.</p></caption><graphic xmlns:xlink="http://www.w3.org/1999/xlink" xlink:href="zookeys-698-001-g001.jpg" position="float" orientation="portrait" xlink:type="simple" id="oo_156116.jpg"/></fig><fig id="F2" position="float" orientation="portrait"><label>Figures 7–15.</label><caption><p>
          <italic><tp:taxon-name><tp:taxon-name-part taxon-name-part-type="genus" reg="Tetricodes">Tetricodes</tp:taxon-name-part> <tp:taxon-name-part taxon-name-part-type="species" reg="ansatus">ansatus</tp:taxon-name-part></tp:taxon-name></italic> Chang &amp; Chen, sp. n. <bold>7</bold> Head and thorax, dorsal view <bold>8</bold> Head and thorax, lateral view <bold>9</bold> Head, ventral view <bold>10</bold> Forewing <bold>11</bold> Hindwing <bold>12</bold> Male genitalia, lateral view <bold>13</bold> Anal segment, dorsal view <bold>14</bold> Aedeagus and phallobase, lateral view <bold>15</bold> Aedeagus and phallobase, ventral view. a–irregular lobes, b–bean-shaped process, c–ansate process, d–lateral lobe, e–ventral lobe, f–sheet-like processes. Scale bars = 0.5 mm.</p></caption><graphic xmlns:xlink="http://www.w3.org/1999/xlink" xlink:href="zookeys-698-001-g002.jpg" position="float" orientation="portrait" xlink:type="simple" id="oo_156117.jpg"/></fig><fig id="F3" position="float" orientation="portrait"><label>Figures 16–21.</label><caption><p>Female genitalia. <italic><tp:taxon-name><tp:taxon-name-part taxon-name-part-type="genus" reg="Tetricodes">Tetricodes</tp:taxon-name-part> <tp:taxon-name-part taxon-name-part-type="species" reg="ansatus">ansatus</tp:taxon-name-part></tp:taxon-name></italic> Chang &amp; Chen, sp. n. <bold>16</bold> anal segment, dorsal view <bold>17</bold> Sternum VII, ventral view <bold>18</bold> Anterior connective lamina of gonapophyses VIII, lateral view <bold>19</bold> Posterior connective lamina of gonapophyses IX, dorsal view <bold>20</bold> Posterior connective lamina of gonapophyses IX, lateral view <bold>21</bold> Gonoplacs, lateral view. Scale bars = 0.5 mm. Abbreviations. lf–lateral field of posterior connective lamina of gonapophyses IX; mdp–medial dorsal process; mf–medial field of posterior connective lamina of gonapophyses IX; pvd–posterior ventral lobes; slf–sublateral field of posterior connective lamina of gonapophyses IX.</p></caption><graphic xmlns:xlink="http://www.w3.org/1999/xlink" xlink:href="zookeys-698-001-g003.jpg" position="float" orientation="portrait" xlink:type="simple" id="oo_156118.jpg"/></fig></tp:treatment-sec></tp:taxon-treatment>
