# Supplementary material for: Three new species of the Chinese planthopper genus Tetricodes Fennah (Hemiptera, Fulgoroidea, Issidae, Parahiraciini)
Source: Zookeys. 2017 Sep 18;(698):1–15. doi: 10.3897/zookeys.698.6101 (PMC5673854; doi:10.3897/zookeys.698.6101)
Supplement: XML Treatment for Tetricodes parvispinus [file zookeys.698.6101-treatment5.xml]

<!DOCTYPE tp:taxon-treatment
  PUBLIC "-//TaxonX//DTD Taxonomic Treatment Publishing DTD v0 20100105//EN" "tax-treatment-NSO.dtd">
<tp:taxon-treatment xmlns:tp="http://www.plazi.org/taxpub"><tp:treatment-meta><kwd-group><label>Taxon classification</label><kwd><named-content xmlns:xlink="http://www.w3.org/1999/xlink" content-type="kingdom">Animalia</named-content></kwd><kwd><named-content xmlns:xlink="http://www.w3.org/1999/xlink" content-type="order">Hemiptera</named-content></kwd><kwd><named-content xmlns:xlink="http://www.w3.org/1999/xlink" content-type="family">Issidae</named-content></kwd></kwd-group><mixed-citation publication-type="journal"><person-group><name><surname>Chang</surname><given-names>Zhi-Min</given-names></name><name><surname>Yang</surname><given-names>Lin</given-names></name><name><surname>Long</surname><given-names>Jian-Kun</given-names></name><name><surname>Chen</surname><given-names>Xiang-Sheng</given-names></name></person-group><article-title>Three new species of the Chinese planthopper genus <italic><tp:taxon-name><tp:taxon-name-part taxon-name-part-type="genus" reg="Tetricodes">Tetricodes</tp:taxon-name-part></tp:taxon-name></italic> Fennah (<tp:taxon-name><tp:taxon-name-part taxon-name-part-type="order">Hemiptera</tp:taxon-name-part></tp:taxon-name>, <tp:taxon-name><tp:taxon-name-part taxon-name-part-type="superfamily">Fulgoroidea</tp:taxon-name-part></tp:taxon-name>, <tp:taxon-name><tp:taxon-name-part taxon-name-part-type="family">Issidae</tp:taxon-name-part></tp:taxon-name>, <tp:taxon-name><tp:taxon-name-part taxon-name-part-type="tribe">Parahiraciini</tp:taxon-name-part></tp:taxon-name>)</article-title><source>Zookeys</source><day>18</day><month>9</month><year>2017</year><volume>2017</volume><issue>698</issue><fpage>1</fpage><lpage>15</lpage><pub-id pub-id-type="doi">10.3897/zookeys.698.6101</pub-id></mixed-citation></tp:treatment-meta><tp:nomenclature><tp:taxon-name>
            <tp:taxon-name-part taxon-name-part-type="genus" reg="Tetricodes">Tetricodes</tp:taxon-name-part>
            <tp:taxon-name-part taxon-name-part-type="species" reg="parvispinus">parvispinus</tp:taxon-name-part>
            <object-id xmlns:xlink="http://www.w3.org/1999/xlink" content-type="zoobank" xlink:type="simple">http://zoobank.org/C7C7289C-ECE1-4204-A02E-A689DF19F191</object-id>
          </tp:taxon-name><tp:taxon-authority>Chang &amp; Chen</tp:taxon-authority><tp:taxon-status xmlns:xlink="http://www.w3.org/1999/xlink" xlink:type="simple">sp. n.</tp:taxon-status><xref ref-type="fig" rid="F1">Figs 3–4</xref><xref ref-type="fig" rid="F4">, 22–30</xref><!--PageBreak--></tp:nomenclature><tp:treatment-sec sec-type="type material" id="SECID0E6ZAE"><title>Type material.</title><p>Holotype; ♂, <bold>China</bold>: Guizhou, Anlong, Xianheping (<named-content xmlns:xlink="http://www.w3.org/1999/xlink" content-type="dwc:verbatimCoordinates" xlink:type="simple"><named-content content-type="geo-json" specific-use="{&#34;type&#34;:&#34;Point&#34;,&#34;coordinates&#34;:[105.600000,24.966667]}" id="NCID0EK1AE" xlink:type="simple">24°58'N, 105°36'E</named-content></named-content>), 28 Aug. 2012, W.-B. Zheng; paratypes: 2♂♂, <bold>China</bold>, Guizhou, Anlong, Xianheping (<named-content xmlns:xlink="http://www.w3.org/1999/xlink" content-type="dwc:verbatimCoordinates" xlink:type="simple"><named-content content-type="geo-json" specific-use="{&#34;type&#34;:&#34;Point&#34;,&#34;coordinates&#34;:[105.600000,24.966667]}" id="NCID0EU1AE" xlink:type="simple">24°58'N, 105°36'E</named-content></named-content>), 28 Aug. 2012, W.-B. Zheng and J.-K. Long.</p></tp:treatment-sec><tp:treatment-sec sec-type="diagnosis" id="SECID0EZ1AE"><title>Diagnosis.</title><p>This species is similar to <italic><tp:taxon-name><tp:taxon-name-part taxon-name-part-type="genus" reg="Tetricodes">Tetricodes</tp:taxon-name-part> <tp:taxon-name-part taxon-name-part-type="species" reg="anlongensis">anlongensis</tp:taxon-name-part></tp:taxon-name></italic> Chen, Zhang &amp; Chang, 2014, all from Guizhou: Anlong, Xianheping, but can be distinguished from the latter by the anal tube (Fig. <xref ref-type="fig" rid="F4">28</xref>) irregular pentagonal in dorsal view, the apical margin truncated, the widest breath in apical 1/3; phallobase with small process in dorsal margin of long lobe-shaped process at base (Fig. <xref ref-type="fig" rid="F4">29b</xref>).</p></tp:treatment-sec><tp:treatment-sec sec-type="description" id="SECID0ES2AE"><title>Description.</title><p>Body length: male 6.4–6.8 mm; Forewing: male 5.3–5.5 mm.</p><p>
            <bold>Coloration</bold>. General color yellowish green, with irregularly black mottling (Fig. <xref ref-type="fig" rid="F1">3</xref>). Eyes yellow to brown (Fig. <xref ref-type="fig" rid="F4">23</xref>). Frons (Fig. <xref ref-type="fig" rid="F4">24</xref>) with medium black protuberance with light median line running from the upper margin, with broad pale transverse clearer band under the black protuberance to nearly the basal 1/2 of face, reaching or surpassing ventrally level of compund eyes, and pale spots near lateral margins. Clypeus brown with yellow mark in base and rostrum brown. Pronotum (Fig. <xref ref-type="fig" rid="F4">22</xref>) with three pale vurrucae betwwen median carina and lateral carina. Forewings (Fig. <xref ref-type="fig" rid="F1">3</xref>) with irregularly black mottling near margins.</p><p>
            <bold>Head and thorax</bold>. Head (Fig. <xref ref-type="fig" rid="F4">22</xref>) including eyes narrower than pronotum (0.67: 1.00). Vertex (Fig. <xref ref-type="fig" rid="F4">22</xref>) shorter in middle than the wide at base (0.62: 1.00), disc of vertex without median carina. Frons (Fig. <xref ref-type="fig" rid="F4">24</xref>) flat, with median carina only present at base, longer in middle than the widest breath (1.34: 1.00). Clypeus triangular, with distinct median carina and rostrum surpassing mesotrochanters. Pronotum (Fig. <xref ref-type="fig" rid="F4">22</xref>) with median carina obscure, lateral carina not reaching to the posterior margin. Mesonotum (Fig. <xref ref-type="fig" rid="F4">22</xref>) triangular, with median carina obscure, Hind tibiae each with 4 spines, spinal formula of hind leg 8–10–2. Forewings (Fig. <xref ref-type="fig" rid="F4">25</xref>) elongate, 2.4 times as long as maximum breadth, ScP and Rp convergent near base, MP four branched, MP<sub>1+2</sub> bifurcates apically, MP<sub>3+4</sub> bifurcates at middle part, CuA simple, not forked; CuP present, Pcu and A<sub>1</sub> uniting in basal 2/3 of clavus. Hindwings (Fig. <xref ref-type="fig" rid="F4">26</xref>) with two big lobes, anal lobe reduced.</p><p>
            <bold>Male genitalia.</bold> Anal tube (Fig. <xref ref-type="fig" rid="F4">28</xref>) irregular pentagonal in dorsal view, the apical margin truncated, the widest breath in apical 1/3. Anal style (Fig. <xref ref-type="fig" rid="F4">28</xref>) short, located in the middle of anal tube. Pygofer (Fig. <xref ref-type="fig" rid="F4">27</xref>) narrow and curved in lateral view, irregular subquadrate. Genital styles (Fig. <xref ref-type="fig" rid="F4">27</xref>) short, without triangular prominence near dorsal margin before capitulum; capitulum of genital styles relatively short, subtrapezoidal on short neck. Phallobase with dorsal lobe with irregular lobes (Fig. <xref ref-type="fig" rid="F4">29a</xref>) at apical part in lateral view, with small spine in dorsal margin of long lobe-shaped process in base (Fig. <xref ref-type="fig" rid="F4">29b</xref>); lateral lobe splitting into two stout branches, apical part subtriangular (Figs <xref ref-type="fig" rid="F4">29c</xref>, <!--PageBreak--><!--PageBreak-->30c); ventral lobe short, ventral view ventral lobe with three lobe near apical part, the apical lobe narrowed (Figs <xref ref-type="fig" rid="F4">29d</xref>, <xref ref-type="fig" rid="F4">30d</xref>). Aedeagus with pair of big sheet-like processes at apical 1/3 in lateral view (Figs <xref ref-type="fig" rid="F4">29e</xref>, <xref ref-type="fig" rid="F4">30e</xref>).</p></tp:treatment-sec><tp:treatment-sec sec-type="etymology" id="SECID0EI6AE"><title>Etymology.</title><p>This species epithet is derived from combination of Latin root prefix “parv-” and “spine”, referring to the small spine in the dorsal margin of basal long process of aedeagus.</p></tp:treatment-sec><tp:treatment-sec sec-type="host" id="SECID0EN6AE"><title>Host plant.</title><p>Unknown.</p></tp:treatment-sec><tp:treatment-sec sec-type="distribution" id="SECID0ES6AE"><title>Distribution.</title><p>China (Guizhou).</p></tp:treatment-sec><tp:treatment-sec><!--Section generated to contain objects referenced in tp:taxon-treatment.--><fig id="F1" position="float" orientation="portrait"><label>Figures 1–6.</label><caption><p>Dorsal habitus of <italic><tp:taxon-name><tp:taxon-name-part taxon-name-part-type="genus" reg="Tetricodes">Tetricodes</tp:taxon-name-part></tp:taxon-name></italic> species. <bold>1–2</bold> <italic><tp:taxon-name><tp:taxon-name-part taxon-name-part-type="genus" reg="Tetricodes">Tetricodes</tp:taxon-name-part> <tp:taxon-name-part taxon-name-part-type="species" reg="ansatus">ansatus</tp:taxon-name-part></tp:taxon-name></italic> Chang &amp; Chen, sp. n. <bold>3–4</bold> <italic><tp:taxon-name><tp:taxon-name-part taxon-name-part-type="genus" reg="Tetricodes">Tetricodes</tp:taxon-name-part> <tp:taxon-name-part taxon-name-part-type="species" reg="parvulus">parvulus</tp:taxon-name-part></tp:taxon-name></italic> Chang &amp; Chen, sp. n. <bold>5–6</bold> <italic><tp:taxon-name><tp:taxon-name-part taxon-name-part-type="genus" reg="Tetricodes">Tetricodes</tp:taxon-name-part> <tp:taxon-name-part taxon-name-part-type="species" reg="similis">similis</tp:taxon-name-part></tp:taxon-name></italic> Chang &amp; Chen, sp. n.. Scale bars = 0.5 mm.</p></caption><graphic xmlns:xlink="http://www.w3.org/1999/xlink" xlink:href="zookeys-698-001-g001.jpg" position="float" orientation="portrait" xlink:type="simple" id="oo_156116.jpg"/></fig><fig id="F4" position="float" orientation="portrait"><label>Figures 22–30.</label><caption><p>
          <italic><tp:taxon-name><tp:taxon-name-part taxon-name-part-type="genus" reg="Tetricodes">Tetricodes</tp:taxon-name-part> <tp:taxon-name-part taxon-name-part-type="species" reg="parvulus">parvulus</tp:taxon-name-part></tp:taxon-name></italic> Chang &amp; Chen, sp. n. <bold>22</bold> Head and thorax, dorsal view <bold>23</bold> Head and thorax, lateral view <bold>24</bold> Head, ventral view <bold>25</bold> Forewing <bold>26</bold> Hindwing <bold>27</bold> Male genitalia, lateral view <bold>28</bold> Anal segment, dorsal view <bold>29</bold> Aedeagus and phallobase, lateral view <bold>30</bold> Aedeagus and phallobase, ventral view. a–irregular lobes, b–long lobe-shaped process, c–lateral lobe, d–ventral lobe, e–sheet-like processes. Scale bars = 0.5 mm.</p></caption><graphic xmlns:xlink="http://www.w3.org/1999/xlink" xlink:href="zookeys-698-001-g004.jpg" position="float" orientation="portrait" xlink:type="simple" id="oo_156120.jpg"/></fig></tp:treatment-sec></tp:taxon-treatment>
