# Supplementary material for: Three new species of the Chinese planthopper genus Tetricodes Fennah (Hemiptera, Fulgoroidea, Issidae, Parahiraciini)
Source: Zookeys. 2017 Sep 18;(698):1–15. doi: 10.3897/zookeys.698.6101 (PMC5673854; doi:10.3897/zookeys.698.6101)
Supplement: XML Treatment for Tetricodes similis [file zookeys.698.6101-treatment6.xml]

<!DOCTYPE tp:taxon-treatment
  PUBLIC "-//TaxonX//DTD Taxonomic Treatment Publishing DTD v0 20100105//EN" "tax-treatment-NSO.dtd">
<tp:taxon-treatment xmlns:tp="http://www.plazi.org/taxpub"><tp:treatment-meta><kwd-group><label>Taxon classification</label><kwd><named-content xmlns:xlink="http://www.w3.org/1999/xlink" content-type="kingdom">Animalia</named-content></kwd><kwd><named-content xmlns:xlink="http://www.w3.org/1999/xlink" content-type="order">Hemiptera</named-content></kwd><kwd><named-content xmlns:xlink="http://www.w3.org/1999/xlink" content-type="family">Issidae</named-content></kwd></kwd-group><mixed-citation publication-type="journal"><person-group><name><surname>Chang</surname><given-names>Zhi-Min</given-names></name><name><surname>Yang</surname><given-names>Lin</given-names></name><name><surname>Long</surname><given-names>Jian-Kun</given-names></name><name><surname>Chen</surname><given-names>Xiang-Sheng</given-names></name></person-group><article-title>Three new species of the Chinese planthopper genus <italic><tp:taxon-name><tp:taxon-name-part taxon-name-part-type="genus" reg="Tetricodes">Tetricodes</tp:taxon-name-part></tp:taxon-name></italic> Fennah (<tp:taxon-name><tp:taxon-name-part taxon-name-part-type="order">Hemiptera</tp:taxon-name-part></tp:taxon-name>, <tp:taxon-name><tp:taxon-name-part taxon-name-part-type="superfamily">Fulgoroidea</tp:taxon-name-part></tp:taxon-name>, <tp:taxon-name><tp:taxon-name-part taxon-name-part-type="family">Issidae</tp:taxon-name-part></tp:taxon-name>, <tp:taxon-name><tp:taxon-name-part taxon-name-part-type="tribe">Parahiraciini</tp:taxon-name-part></tp:taxon-name>)</article-title><source>Zookeys</source><day>18</day><month>9</month><year>2017</year><volume>2017</volume><issue>698</issue><fpage>1</fpage><lpage>15</lpage><pub-id pub-id-type="doi">10.3897/zookeys.698.6101</pub-id></mixed-citation></tp:treatment-meta><tp:nomenclature><tp:taxon-name>
            <tp:taxon-name-part taxon-name-part-type="genus" reg="Tetricodes">Tetricodes</tp:taxon-name-part>
            <tp:taxon-name-part taxon-name-part-type="species" reg="similis">similis</tp:taxon-name-part>
            <object-id xmlns:xlink="http://www.w3.org/1999/xlink" content-type="zoobank" xlink:type="simple">http://zoobank.org/DC365C24-A0A6-4B5F-9D7B-7D11D7B730D1</object-id>
          </tp:taxon-name><tp:taxon-authority>Chang &amp; Chen</tp:taxon-authority><tp:taxon-status xmlns:xlink="http://www.w3.org/1999/xlink" xlink:type="simple">sp. n.</tp:taxon-status><xref ref-type="fig" rid="F1">Figs 5–6</xref><xref ref-type="fig" rid="F5">, 31–39</xref></tp:nomenclature><tp:treatment-sec sec-type="type material" id="SECID0EJBAG"><title>Type material.</title><p>Holotype: ♂, <bold>China</bold>: Guizhou, Anlong, Xianheping (<named-content xmlns:xlink="http://www.w3.org/1999/xlink" content-type="dwc:verbatimCoordinates" xlink:type="simple"><named-content content-type="geo-json" specific-use="{&#34;type&#34;:&#34;Point&#34;,&#34;coordinates&#34;:[105.600000,24.966667]}" id="NCID0EUBAG" xlink:type="simple">24°58'N, 105°36'E</named-content></named-content>), 28 Aug. 2012, W.-B. Zheng.</p></tp:treatment-sec><tp:treatment-sec sec-type="diagnosis" id="SECID0EZBAG"><title>Diagnosis.</title><p>This species can be distinguished from other <italic><tp:taxon-name><tp:taxon-name-part taxon-name-part-type="genus" reg="Tetricodes">Tetricodes</tp:taxon-name-part></tp:taxon-name></italic> species by the anal tube (Fig. <xref ref-type="fig" rid="F5">37</xref>) irregular circular, with sunken trilateral at apical margin in dorsal view; phallobase with dorsal lobe with irregular collar-shaped and long lobe-shaped process (Fig. <xref ref-type="fig" rid="F5">38a</xref>); lateral lobe with a stout lobe-like prominence and hook-shaped prominence in apical part in ventral view (Fig. <xref ref-type="fig" rid="F5">39c</xref>). Aedeagus with big sheet-like processes in lateral view (Fig. <xref ref-type="fig" rid="F5">38e</xref>).</p></tp:treatment-sec><tp:treatment-sec sec-type="description" id="SECID0EWCAG"><title>Description.</title><p>Body length: male 5.8 mm, Forewing: male 4.9 mm.</p><p>
            <bold>Coloration</bold>. As in <italic><tp:taxon-name><tp:taxon-name-part taxon-name-part-type="genus" reg="Tetricodes">T.</tp:taxon-name-part> <tp:taxon-name-part taxon-name-part-type="species" reg="parvispinus">parvispinus</tp:taxon-name-part></tp:taxon-name></italic> Chang &amp; Chen, sp. n., but clypeus black with yellow mark at base, rostrum brown and pronotum (Fig. <xref ref-type="fig" rid="F5">31</xref>) with four pale vurrucae between median carina and lateral carina.</p><p>
            <bold>Head and thorax</bold>. Head (Fig. <xref ref-type="fig" rid="F5">31</xref>) including eyes narrower than pronotum (0.67: 1.00). Vertex (Fig. <xref ref-type="fig" rid="F5">31</xref>) shorter in middle than the wide at base (0.63: 1.00). Frons (Fig. <xref ref-type="fig" rid="F5">33</xref>) longer in middle than the widest breath (1.30: 1.00). Clypeus triangular, with obscure median carina and rostrum surpassing mesotrochanters. Pronotum (Fig. <xref ref-type="fig" rid="F5">31</xref>) with median carina. Mesonotum (Fig. <xref ref-type="fig" rid="F5">31</xref>) with lateral carinae. Hind tibiae each with 4 spines, one of small spines near base, spinal formula of hind leg 8–10–2. Forewings (Fig. <xref ref-type="fig" rid="F5">34</xref>) elongate, 2.5 times as long as maximum breadth, ScP and Rp convergent near base, MP three branched, MP<sub>1+2</sub> bifurcates apically, CuA simple, not forked; CuP present, Pcu and A<sub>1</sub> uniting in basal 2/3 of clavus. Hindwings (Fig. <xref ref-type="fig" rid="F5">35</xref>) with two big lobes, anal lobe reduced.</p><p>
            <bold>Male genitalia</bold>. Anal tube (Fig. <xref ref-type="fig" rid="F5">37</xref>) irregular circular, with pitted triangular in apical margin in dorsal view, the widest breath in apical 1/2. Anal style (Fig. <xref ref-type="fig" rid="F5">37</xref>) long, located in the middle of anal tube. Pygofer (Fig. <xref ref-type="fig" rid="F5">36</xref>) narrow and curved in lateral view, irregular subquadrate. Genital styles (Fig. <xref ref-type="fig" rid="F5">36</xref>) short, with obscure triangular prominence near dorsal margin before capitulum; capitulum of genital styles relatively short, subtrapezoidal on short neck. Phallobase with dorsal lobe with irregularly collar-<!--PageBreak--><!--PageBreak-->shaped process near apical part in lateral view (Fig. <xref ref-type="fig" rid="F5">38a</xref>), with long lobe-shaped process in dorsal margin in base (Fig. <xref ref-type="fig" rid="F5">38b</xref>); lateral lobe splitting into two branches, with stout lobe-like prominence and hook-shaped prominence in apical part in ventral view (Figs <xref ref-type="fig" rid="F5">38c</xref>, <xref ref-type="fig" rid="F5">39c</xref>); ventral lobe short, in ventral view ventral lobe with three lobe near apical part, the apical margin acute (Figs <xref ref-type="fig" rid="F5">38d</xref>, <xref ref-type="fig" rid="F5">39d</xref>). Aedeagus with pair of big sheet processes in apical 1/3 in lateral view (Figs <xref ref-type="fig" rid="F5">38e</xref>, <xref ref-type="fig" rid="F5">39e</xref>).</p></tp:treatment-sec><tp:treatment-sec sec-type="etymology" id="SECID0EJGAG"><title>Etymology.</title><p>This new species is named for its similarity to the above new species.</p></tp:treatment-sec><tp:treatment-sec sec-type="host" id="SECID0EOGAG"><title>Host plant.</title><p>Unknown.</p></tp:treatment-sec><tp:treatment-sec sec-type="distribution" id="SECID0ETGAG"><title>Distribution.</title><p>China (Guizhou).</p></tp:treatment-sec><tp:treatment-sec><!--Section generated to contain objects referenced in tp:taxon-treatment.--><fig id="F1" position="float" orientation="portrait"><label>Figures 1–6.</label><caption><p>Dorsal habitus of <italic><tp:taxon-name><tp:taxon-name-part taxon-name-part-type="genus" reg="Tetricodes">Tetricodes</tp:taxon-name-part></tp:taxon-name></italic> species. <bold>1–2</bold> <italic><tp:taxon-name><tp:taxon-name-part taxon-name-part-type="genus" reg="Tetricodes">Tetricodes</tp:taxon-name-part> <tp:taxon-name-part taxon-name-part-type="species" reg="ansatus">ansatus</tp:taxon-name-part></tp:taxon-name></italic> Chang &amp; Chen, sp. n. <bold>3–4</bold> <italic><tp:taxon-name><tp:taxon-name-part taxon-name-part-type="genus" reg="Tetricodes">Tetricodes</tp:taxon-name-part> <tp:taxon-name-part taxon-name-part-type="species" reg="parvulus">parvulus</tp:taxon-name-part></tp:taxon-name></italic> Chang &amp; Chen, sp. n. <bold>5–6</bold> <italic><tp:taxon-name><tp:taxon-name-part taxon-name-part-type="genus" reg="Tetricodes">Tetricodes</tp:taxon-name-part> <tp:taxon-name-part taxon-name-part-type="species" reg="similis">similis</tp:taxon-name-part></tp:taxon-name></italic> Chang &amp; Chen, sp. n.. Scale bars = 0.5 mm.</p></caption><graphic xmlns:xlink="http://www.w3.org/1999/xlink" xlink:href="zookeys-698-001-g001.jpg" position="float" orientation="portrait" xlink:type="simple" id="oo_156116.jpg"/></fig><fig id="F5" position="float" orientation="portrait"><label>Figures 31–39.</label><caption><p>
          <italic><tp:taxon-name><tp:taxon-name-part taxon-name-part-type="genus" reg="Tetricodes">Tetricodes</tp:taxon-name-part> <tp:taxon-name-part taxon-name-part-type="species" reg="similis">similis</tp:taxon-name-part></tp:taxon-name></italic> Chang &amp; Chen, sp. n. <bold>31</bold> Head and thorax, dorsal view <bold>32</bold> Head and thorax, lateral view <bold>33</bold> Head, ventral view <bold>34</bold> Forewing <bold>35</bold> Hindwing <bold>36</bold> Male genitalia, lateral view <bold>37</bold> Anal segment, dorsal view <bold>38</bold> Aedeagus and phallobase, lateral view <bold>39</bold> Aedeagus and phallobase, ventral view. a–collar-shaped process, b–long lobe-shaped process, c–lateral lobe, d–ventral lobe, e–sheet-like processes. Scale bars = 0.5 mm.</p></caption><graphic xmlns:xlink="http://www.w3.org/1999/xlink" xlink:href="zookeys-698-001-g005.jpg" position="float" orientation="portrait" xlink:type="simple" id="oo_156121.jpg"/></fig></tp:treatment-sec></tp:taxon-treatment>
