# Supplementary material for: Three new species of the Chinese planthopper genus Tetricodes Fennah (Hemiptera, Fulgoroidea, Issidae, Parahiraciini)
Source: Zookeys. 2017 Sep 18;(698):1–15. doi: 10.3897/zookeys.698.6101 (PMC5673854; doi:10.3897/zookeys.698.6101)
Supplement: XML Treatment for Tetricodes polyphemus [file zookeys.698.6101-treatment7.xml]

<!DOCTYPE tp:taxon-treatment
  PUBLIC "-//TaxonX//DTD Taxonomic Treatment Publishing DTD v0 20100105//EN" "tax-treatment-NSO.dtd">
<tp:taxon-treatment xmlns:tp="http://www.plazi.org/taxpub"><tp:treatment-meta><kwd-group><label>Taxon classification</label><kwd><named-content xmlns:xlink="http://www.w3.org/1999/xlink" content-type="kingdom">Animalia</named-content></kwd><kwd><named-content xmlns:xlink="http://www.w3.org/1999/xlink" content-type="order">Hemiptera</named-content></kwd><kwd><named-content xmlns:xlink="http://www.w3.org/1999/xlink" content-type="family">Issidae</named-content></kwd></kwd-group><mixed-citation publication-type="journal"><person-group><name><surname>Chang</surname><given-names>Zhi-Min</given-names></name><name><surname>Yang</surname><given-names>Lin</given-names></name><name><surname>Long</surname><given-names>Jian-Kun</given-names></name><name><surname>Chen</surname><given-names>Xiang-Sheng</given-names></name></person-group><article-title>Three new species of the Chinese planthopper genus <italic><tp:taxon-name><tp:taxon-name-part taxon-name-part-type="genus" reg="Tetricodes">Tetricodes</tp:taxon-name-part></tp:taxon-name></italic> Fennah (<tp:taxon-name><tp:taxon-name-part taxon-name-part-type="order">Hemiptera</tp:taxon-name-part></tp:taxon-name>, <tp:taxon-name><tp:taxon-name-part taxon-name-part-type="superfamily">Fulgoroidea</tp:taxon-name-part></tp:taxon-name>, <tp:taxon-name><tp:taxon-name-part taxon-name-part-type="family">Issidae</tp:taxon-name-part></tp:taxon-name>, <tp:taxon-name><tp:taxon-name-part taxon-name-part-type="tribe">Parahiraciini</tp:taxon-name-part></tp:taxon-name>)</article-title><source>Zookeys</source><day>18</day><month>9</month><year>2017</year><volume>2017</volume><issue>698</issue><fpage>1</fpage><lpage>15</lpage><pub-id pub-id-type="doi">10.3897/zookeys.698.6101</pub-id></mixed-citation></tp:treatment-meta><tp:nomenclature><tp:taxon-name>
            <tp:taxon-name-part taxon-name-part-type="genus" reg="Tetricodes">Tetricodes</tp:taxon-name-part>
            <tp:taxon-name-part taxon-name-part-type="species" reg="polyphemus">polyphemus</tp:taxon-name-part>
          </tp:taxon-name><tp:taxon-authority>Fennah, 1956</tp:taxon-authority><tp:nomenclature-citation-list><tp:nomenclature-citation><tp:taxon-name>
                <tp:taxon-name-part taxon-name-part-type="genus" reg="Tetricodes">Tetricodes</tp:taxon-name-part> <tp:taxon-name-part taxon-name-part-type="species" reg="polyphemus">polyphemus</tp:taxon-name-part></tp:taxon-name><comment>Fennah, 1956: 514.</comment></tp:nomenclature-citation><tp:nomenclature-citation><tp:taxon-name>
                <tp:taxon-name-part taxon-name-part-type="genus" reg="Tetricodes">Tetricodes</tp:taxon-name-part> <tp:taxon-name-part taxon-name-part-type="species" reg="songae">songae</tp:taxon-name-part></tp:taxon-name><comment>Zhang &amp; Chen, 2009 :19, figs 11-19, 23-27 ; <xref ref-type="bibr" rid="B6">Chen et al. 2014</xref>: 120, figs 2–62.</comment></tp:nomenclature-citation></tp:nomenclature-citation-list></tp:nomenclature><tp:treatment-sec sec-type="material" id="SECID0EZIAG"><title>Material examined.</title><p>
            <italic><tp:taxon-name><tp:taxon-name-part taxon-name-part-type="genus" reg="Tetricodes">Tetricodes</tp:taxon-name-part> <tp:taxon-name-part taxon-name-part-type="species" reg="polyphemus">polyphemus</tp:taxon-name-part></tp:taxon-name></italic>: 1♀, <bold>China</bold>: Hubei Province, Lichuan, Maoba, Xingdoushan National Natural Reserve (<named-content xmlns:xlink="http://www.w3.org/1999/xlink" content-type="dwc:verbatimCoordinates" xlink:type="simple"><named-content content-type="geo-json" specific-use="{&#34;type&#34;:&#34;Point&#34;,&#34;coordinates&#34;:[109.033333,30.016667]}" id="NCID0EPJAG" xlink:type="simple">30°01'N, 109°02'E</named-content></named-content>), 4 Aug. 2010, X.- F. Yu; 2♂♂, 1♀, Hunan Province, Badagongshan National Natural Reserve (<named-content xmlns:xlink="http://www.w3.org/1999/xlink" content-type="dwc:verbatimCoordinates" xlink:type="simple"><named-content content-type="geo-json" specific-use="{&#34;type&#34;:&#34;Point&#34;,&#34;coordinates&#34;:[109.816667,29.650000]}" id="NCID0EXJAG" xlink:type="simple">29°39'N, 109°49'E</named-content></named-content>), 3 Aug. 2013, Z.-M. Chang and L. Qun. <italic><tp:taxon-name><tp:taxon-name-part taxon-name-part-type="genus" reg="Tetricodes">Tetricodes</tp:taxon-name-part> <tp:taxon-name-part taxon-name-part-type="species" reg="songae">songae</tp:taxon-name-part></tp:taxon-name></italic>: ♂ (holotype), Guizhou Province, Leishan, Leigongshan National Natural Reserve (<named-content xmlns:xlink="http://www.w3.org/1999/xlink" content-type="dwc:verbatimCoordinates" xlink:type="simple"><named-content content-type="geo-json" specific-use="{&#34;type&#34;:&#34;Point&#34;,&#34;coordinates&#34;:[108.283333,26.466667]}" id="NCID0EKKAG" xlink:type="simple">26°28'N, 108°17'E</named-content></named-content>), 1 Aug. 2004, Q.-Z. Song; 2♂♂, 1♀ (paratypes), same data as holotype.</p></tp:treatment-sec><tp:treatment-sec sec-type="diagnosis" id="SECID0EPKAG"><title>Diagnosis.</title><p>Frons with big black protuberance with light median line running from the upper margin, with broad pale transverse band under black protuberance, to nearly basal 2/3 of face, reaching or surpassing ventrally level of eyes, and pale spots near lateral margins of frons.</p></tp:treatment-sec><tp:treatment-sec sec-type="distribution" id="SECID0EUKAG"><title>Distribution.</title><p>China (Guizhou, Hubei, Hunan, Yunnan).</p></tp:treatment-sec><tp:treatment-sec sec-type="remarks" id="SECID0EZKAG"><title>Remarks.</title><p>The above synonymy is based on examination of the type specimens (male and female) of <italic><tp:taxon-name><tp:taxon-name-part taxon-name-part-type="genus" reg="Tetricodes">Tetricodes</tp:taxon-name-part> <tp:taxon-name-part taxon-name-part-type="species" reg="songae">songae</tp:taxon-name-part></tp:taxon-name></italic> (from Guizhou Province) and the specimens of <italic><tp:taxon-name><tp:taxon-name-part taxon-name-part-type="genus" reg="Tetricodes">T.</tp:taxon-name-part> <tp:taxon-name-part taxon-name-part-type="species" reg="polyphemus">polyphemus</tp:taxon-name-part></tp:taxon-name></italic> collected from the type locality (Hubei Province, 1 female) and Hunan Province (male and female). Although Hunan, to which the locality of collecting the male material of <italic><tp:taxon-name><tp:taxon-name-part taxon-name-part-type="genus" reg="Tetricodes">T.</tp:taxon-name-part> <tp:taxon-name-part taxon-name-part-type="species" reg="polyphemus">polyphemus</tp:taxon-name-part></tp:taxon-name></italic> belongs, is different from the type locality (Hubei), the distance between the above localities is very close. The male genitalia of <italic><tp:taxon-name><tp:taxon-name-part taxon-name-part-type="genus" reg="Tetricodes">T.</tp:taxon-name-part> <tp:taxon-name-part taxon-name-part-type="species" reg="songae">songae</tp:taxon-name-part></tp:taxon-name></italic> and <italic><tp:taxon-name><tp:taxon-name-part taxon-name-part-type="genus" reg="Tetricodes">T.</tp:taxon-name-part> <tp:taxon-name-part taxon-name-part-type="species" reg="polyphemus">polyphemus</tp:taxon-name-part></tp:taxon-name></italic> are identical.</p><fig id="F1" position="float" orientation="portrait"><label>Figures 1–6.</label><caption><p>Dorsal habitus of <italic><tp:taxon-name><tp:taxon-name-part taxon-name-part-type="genus" reg="Tetricodes">Tetricodes</tp:taxon-name-part></tp:taxon-name></italic> species. <bold>1–2</bold> <italic><tp:taxon-name><tp:taxon-name-part taxon-name-part-type="genus" reg="Tetricodes">Tetricodes</tp:taxon-name-part> <tp:taxon-name-part taxon-name-part-type="species" reg="ansatus">ansatus</tp:taxon-name-part></tp:taxon-name></italic> Chang &amp; Chen, sp. n. <bold>3–4</bold> <italic><tp:taxon-name><tp:taxon-name-part taxon-name-part-type="genus" reg="Tetricodes">Tetricodes</tp:taxon-name-part> <tp:taxon-name-part taxon-name-part-type="species" reg="parvulus">parvulus</tp:taxon-name-part></tp:taxon-name></italic> Chang &amp; Chen, sp. n. <bold>5–6</bold> <italic><tp:taxon-name><tp:taxon-name-part taxon-name-part-type="genus" reg="Tetricodes">Tetricodes</tp:taxon-name-part> <tp:taxon-name-part taxon-name-part-type="species" reg="similis">similis</tp:taxon-name-part></tp:taxon-name></italic> Chang &amp; Chen, sp. n.. Scale bars = 0.5 mm.</p></caption><graphic xmlns:xlink="http://www.w3.org/1999/xlink" xlink:href="zookeys-698-001-g001.jpg" position="float" orientation="portrait" xlink:type="simple" id="oo_156116.jpg"/></fig><fig id="F2" position="float" orientation="portrait"><label>Figures 7–15.</label><caption><p>
          <italic><tp:taxon-name><tp:taxon-name-part taxon-name-part-type="genus" reg="Tetricodes">Tetricodes</tp:taxon-name-part> <tp:taxon-name-part taxon-name-part-type="species" reg="ansatus">ansatus</tp:taxon-name-part></tp:taxon-name></italic> Chang &amp; Chen, sp. n. <bold>7</bold> Head and thorax, dorsal view <bold>8</bold> Head and thorax, lateral view <bold>9</bold> Head, ventral view <bold>10</bold> Forewing <bold>11</bold> Hindwing <bold>12</bold> Male genitalia, lateral view <bold>13</bold> Anal segment, dorsal view <bold>14</bold> Aedeagus and phallobase, lateral view <bold>15</bold> Aedeagus and phallobase, ventral view. a–irregular lobes, b–bean-shaped process, c–ansate process, d–lateral lobe, e–ventral lobe, f–sheet-like processes. Scale bars = 0.5 mm.</p></caption><graphic xmlns:xlink="http://www.w3.org/1999/xlink" xlink:href="zookeys-698-001-g002.jpg" position="float" orientation="portrait" xlink:type="simple" id="oo_156117.jpg"/></fig><fig id="F3" position="float" orientation="portrait"><label>Figures 16–21.</label><caption><p>Female genitalia. <italic><tp:taxon-name><tp:taxon-name-part taxon-name-part-type="genus" reg="Tetricodes">Tetricodes</tp:taxon-name-part> <tp:taxon-name-part taxon-name-part-type="species" reg="ansatus">ansatus</tp:taxon-name-part></tp:taxon-name></italic> Chang &amp; Chen, sp. n. <bold>16</bold> anal segment, dorsal view <bold>17</bold> Sternum VII, ventral view <bold>18</bold> Anterior connective lamina of gonapophyses VIII, lateral view <bold>19</bold> Posterior connective lamina of gonapophyses IX, dorsal view <bold>20</bold> Posterior connective lamina of gonapophyses IX, lateral view <bold>21</bold> Gonoplacs, lateral view. Scale bars = 0.5 mm. Abbreviations. lf–lateral field of posterior connective lamina of gonapophyses IX; mdp–medial dorsal process; mf–medial field of posterior connective lamina of gonapophyses IX; pvd–posterior ventral lobes; slf–sublateral field of posterior connective lamina of gonapophyses IX.</p></caption><graphic xmlns:xlink="http://www.w3.org/1999/xlink" xlink:href="zookeys-698-001-g003.jpg" position="float" orientation="portrait" xlink:type="simple" id="oo_156118.jpg"/></fig><fig id="F4" position="float" orientation="portrait"><label>Figures 22–30.</label><caption><p>
          <italic><tp:taxon-name><tp:taxon-name-part taxon-name-part-type="genus" reg="Tetricodes">Tetricodes</tp:taxon-name-part> <tp:taxon-name-part taxon-name-part-type="species" reg="parvulus">parvulus</tp:taxon-name-part></tp:taxon-name></italic> Chang &amp; Chen, sp. n. <bold>22</bold> Head and thorax, dorsal view <bold>23</bold> Head and thorax, lateral view <bold>24</bold> Head, ventral view <bold>25</bold> Forewing <bold>26</bold> Hindwing <bold>27</bold> Male genitalia, lateral view <bold>28</bold> Anal segment, dorsal view <bold>29</bold> Aedeagus and phallobase, lateral view <bold>30</bold> Aedeagus and phallobase, ventral view. a–irregular lobes, b–long lobe-shaped process, c–lateral lobe, d–ventral lobe, e–sheet-like processes. Scale bars = 0.5 mm.</p></caption><graphic xmlns:xlink="http://www.w3.org/1999/xlink" xlink:href="zookeys-698-001-g004.jpg" position="float" orientation="portrait" xlink:type="simple" id="oo_156120.jpg"/></fig><fig id="F5" position="float" orientation="portrait"><label>Figures 31–39.</label><caption><p>
          <italic><tp:taxon-name><tp:taxon-name-part taxon-name-part-type="genus" reg="Tetricodes">Tetricodes</tp:taxon-name-part> <tp:taxon-name-part taxon-name-part-type="species" reg="similis">similis</tp:taxon-name-part></tp:taxon-name></italic> Chang &amp; Chen, sp. n. <bold>31</bold> Head and thorax, dorsal view <bold>32</bold> Head and thorax, lateral view <bold>33</bold> Head, ventral view <bold>34</bold> Forewing <bold>35</bold> Hindwing <bold>36</bold> Male genitalia, lateral view <bold>37</bold> Anal segment, dorsal view <bold>38</bold> Aedeagus and phallobase, lateral view <bold>39</bold> Aedeagus and phallobase, ventral view. a–collar-shaped process, b–long lobe-shaped process, c–lateral lobe, d–ventral lobe, e–sheet-like processes. Scale bars = 0.5 mm.</p></caption><graphic xmlns:xlink="http://www.w3.org/1999/xlink" xlink:href="zookeys-698-001-g005.jpg" position="float" orientation="portrait" xlink:type="simple" id="oo_156121.jpg"/></fig></tp:treatment-sec><ref-list><ref id="B6"><mixed-citation xmlns:xlink="http://www.w3.org/1999/xlink" xlink:type="simple">
          <person-group><name name-style="western"><surname>Chen</surname><given-names>XS</given-names></name><name name-style="western"><surname>Zhang</surname><given-names>ZG</given-names></name><name name-style="western"><surname>Chang</surname><given-names>ZM</given-names></name></person-group> (<year>2014</year>) <source><tp:taxon-name><tp:taxon-name-part taxon-name-part-type="family">Issidae</tp:taxon-name-part></tp:taxon-name> and <tp:taxon-name><tp:taxon-name-part taxon-name-part-type="family">Caliscelidae</tp:taxon-name-part></tp:taxon-name> (<tp:taxon-name><tp:taxon-name-part taxon-name-part-type="order">Hemiptera</tp:taxon-name-part></tp:taxon-name>: <tp:taxon-name><tp:taxon-name-part taxon-name-part-type="superfamily">Fulgoroidea</tp:taxon-name-part></tp:taxon-name>) from China.</source> <publisher-name>Guizhou Science and Technology PubIishing House</publisher-name>, <publisher-loc>Guiyang, China</publisher-loc>, <size units="page">242 pp</size>.</mixed-citation></ref></ref-list></tp:taxon-treatment>
